# Supplementary material for: Polycystin-2 Is Required for Chondrocyte Mechanotransduction and Traffics to the Primary Cilium in Response to Mechanical Stimulation
Source: Int J Mol Sci. 2021 Apr 21;22(9):4313. doi: 10.3390/ijms22094313 (PMC8122406; doi:10.3390/ijms22094313)
Supplement: Supplementary file 1 [file ijms-22-04313-s001.zip]

Archive with 1 entries (1 files):
- ijms-1165639-supplementary.pdf
